# Supplementary material for: Repurposing Avermectins and Milbemycins against Mycobacteroides abscessus and Other Nontuberculous Mycobacteria
Source: Antibiotics (Basel). 2021 Apr 3;10(4):381. doi: 10.3390/antibiotics10040381 (PMC8066277; doi:10.3390/antibiotics10040381)
Supplement: Supplementary file 1 [file antibiotics-10-00381-s001.zip]

Archive with 1 entries (1 files):
- antibiotics-1170726-supplementary.xlsx
