# Supplementary material for: Repurposing Avermectins and Milbemycins against Mycobacteroides abscessus and Other Nontuberculous Mycobacteria
Source: Antibiotics (Basel). 2021 Apr 3;10(4):381. doi: 10.3390/antibiotics10040381 (PMC8066277; doi:10.3390/antibiotics10040381)
Supplement: Supplementary file 1 [file antibiotics-10-00381-s001.zip › antibiotics-1170726-supplementary.xlsx]

## Sheet: Table S1
Table S1. Antibacterial activity of ML against different NTM species.
Species	Strain	ABA	DOR	EMA	EPR	IVM	MBO	MOX	SEL	CLA	AMK	LZD
M. abscessus (10)	ATCC 19977	≥64	≥64	32	≥64	≥64	4-8	≥64	≥64	2-4	16	16
	sp. bolletii CCUG 50184	≥64	≥64	16-32	≥64	≥64	8	≥64	≥64	2-4	8-16	1-32
	sp. massiliense CCUG 48898	≥64	≥64	32	≥64	≥64	8	≥64	≥64	0.25-0.5	16	16
	BB2	≥64	≥64	16	≥64	≥64	8	≥64	32-64	nd	≥16	nd
	BB3	≥64	32	8	32	≥64	8	64	32	nd	16-32	nd
	BB7	≥64	32-64	8	32	16-32	8	≥64	≥64	nd	4-8	nd
	5908	≥64	32	8-16	32-64	8-16	8-16	32-64	16-32	nd	≥16	nd
	6111	≥64	≥64	8-16	≥64	≥64	16-32	32	32-64	nd	≥16	nd
	HCU 3506	≥64	≥64	16-32	≥64	≥64	8	≥64	≥64	4-8	4	8
	HCU 3591	≥64	≥64	32	≥64	≥64	8-16	≥64	≥64	8	4	16
M. avium (15)	CECT 7407	≥64	≥64	16	≥64	≥64	64	≥64	≥64	4	32	nd
	sp. hominissuis (AIDS)	16	16-32	8-16	16-32	8	8	≥32	16-32	16	≥16	nd
	sp. paratuberculosis (Linda) (*)	32	≥32	16	≥64	32	8-16	≥32	32	0.5-1	4	nd
	sp. paratuberculosis DR3263/5 (*)	32	≥32	16	≥32	32	8	≥32	≥64	16	≥16	nd
	104	16-32	≥64	8	≥64	>64	2	≥64	4	nd	nd	nd
	320	≥64	8-16	4	32-64	4	1-2	4	1	≥64	nd	nd
	702	≥64	≥64	32	≥64	>64	8-16	≥64	≥64	nd	nd	nd
	715	≥64	≥64	16	≥64	>64	4	≥64	≥64	nd	nd	nd
	724	≥64	≥64	16	≥64	>64	4	≥64	≥64	nd	nd	nd
	9141	≥64	4-8	2	16-32	2	0.5-1	4-8	1	0.25	nd	nd
	GRL	≥64	≥64	4	≥64	>64	2	≥64	4-8	4	nd	nd
	PRY	8-16	2	4	16-32	1-2	1-2	4	1	≥64	nd	nd
	Tel	≥64	32-64	4	≥64	32	1-2	32-64	0.5-1	0.5	nd	nd
	HCU 3652	≥64	≥64	16	≥64	≥64	8-16	≥64	≥64	4	32	nd
	HCU 3568	≥64	≥64	16	≥64	≥64	8	≥64	≥64	8	16	nd
M. chelonae (6)	ATCC 19235	≥64	1	8	≥64	2	8	≥64	64	0.12	4	8-16
	UBC 001	8	8	16	≥64	8	4	4	4	nd	nd	nd
	HCU 3318	8-16	1-2	16	≥64	2	64	≥64	≥64	2	16	32
	HCU 3388	≥64	≥64	16	≥64	≥64	4	≥64	≥64	4	≥16	4
	HCU 3637	≥64	2	16	≥64	2	4	≥64	≥64	0.5-1	16	2-16
	HCU 3648	16	2	8-16	≥64	2	≥64	≥64	≥64	4-8	16	16
M. fortuitum (9)	sp. fortuitum da Costa Cruz (ATCC 6841)	≥64	≥64	16	≥64	8	4-8	≥64	2	8	2-4	4
	20	≥64	≥64	16	≥64	32	4-8	≥64	4	nd	nd	32
	24	≥64	≥64	8	≥64	32-64	4-8	≥64	8	nd	nd	32
	29	≥64	≥64	8-16	≥64	32-64	16-32	≥64	32-64	nd	nd	16-32
	HCU 3655	32-16	≥64	8-16	≥64	2	4	32	1	8-16	1	4-8
	HCU 3663	≥64	≥64	8	≥64	16-32	4	≥64	1	16	1	32
	HCU 3664	16-32	≥64	8	≥64	4	4	≥64	1	0.5-1	1-2	16
	HCU 3682	4-8	2-4	4-8	≥64	1-2	4	≥64	1	≤0.12	0.12-0.25	0.25-0.5
	HCU 3701	32-64	≥64	8	≥64	64	4	≥64	2	4-8	1	2-4
M. gordonae (8)	324	8	4	1-2	16	4-8	0.5-1	4	0,5	nd	nd	nd
	HCU 3632	8	≥64	4-8	32	4-8	2	≥64	1	0.5	4	0.5-2
	HCU 3636	4	4	4	8-16	2	2	8	1	0.5	4	1
	HCU 3640	8-16	≥64	2-4	32	8	2	≥64	1	0.5	4	1
	HCU 3662	16	≥64	4-8	32-64	8	2-4	≥64	2	0.5	4-8	1-2
	HCU 3673	16	≥64	4-8	≥64	16-32	4	≥64	≥64	0.5	8-16	2
	HCU 3695	8	≥64	4	32-64	4	1-2	32-64	1	0.25	4	1
	HCU 3700	8	≥64	4	≥64	8-16	4	≥64	16	0.25	4-8	2-4
M. intracellulare (6)	1403 ATCC 35761	8	2-4	8	32	4	4	8	2	nd	nd	nd
	1403 Trudeau	8	2-4	8	32	8	4	8	2	nd	nd	nd
	D673	16	≥64	16	nd	≥64	4	nd	4	nd	nd	nd
	FM	16-32	16-32	16	nd	32-64	4	nd	4	nd	nd	nd
	HCU 3780	4	4	4	≥64	2	2	≥64	≤1	≤1	8	nd
	HCU 3781	8	≥64	8	≥64	≥64	2	≥64	2	1	8	nd
M. kansasii (18)	ATCC 12478	64	≥64	4	≥64	≥64	≤1	64	2	≤1	4	nd
	8	8	2-4	2-4	16	1	≤0.5	4	≤0.5	0.25	nd	nd
	379	16	2-4	2-4	16-32	2	≤0.5	4-8	0.5-1	0.5	nd	nd
	1701	64	2	2-4	16	1-2	≤0.5	2	≤0.5	0.12-0.5	nd	nd
	RSL	16	2	2	16	1	≤0.5	2-4	≤0.5	0.12-0.5	nd	nd
	W3219	16	2	4	16	1	≤0.5	2	1	0.25	nd	nd
	HCU 2832	16	≥64	4	≥64	32	2	≥64	2	≤1	4	nd
	HCU 2854	≥64	≥64	8	≥64	≥64	≤1	≥64	2	≤1	4	nd
	HCU 2874	64	≥64	8	≥64	≥64	≤1	≥64	1-2	≤1	4	nd
	HCU 2929	≥64	≥64	8	≥64	≥64	≤1	≥64	≤1	≤1	4	nd
	HCU 3011	≥64	≥64	8	≥64	≥64	≤1	≥64	≤1	≤1	4	nd
	HCU 3064	≥64	≥64	8	≥64	≥64	≤1	≥64	≤1	≤1	4	nd
	HCU 3131	≥64	≥64	8	≥64	≥64	≤1	≥64	2	≤1	4	nd
	HCU 3147	16	≥64	8	≥64	64	≤1	≥64	≤1	≤1	16	nd
	HCU 3235	≥64	≥64	8	≥64	≥64	≤1	≥64	2	≤1	8	nd
	HCU 3385	≥64	≥64	8-16	≥64	≥64	≤1	≥64	2	≤1	8	nd
	HCU 3605	≥64	≥64	8	≥64	≥64	2-4	≥64	4	≤1	8-16	nd
	HCU 3696	≥64	≥64	8	≥64	≥64	2	≥64	8-16	≤1	8-16	nd
M. marinum (5)	LCA-1	4	16	8-16	16	2	1	4-8	1-2	nd	nd	2
	LCA-13	≥64	16	4	16-32	2	1	8	4	nd	nd	2
	LCA-16	≥64	16-32	4	16	2-4	0.5-1	4	1-2	nd	nd	2-4
	1704 (**)	8-16	16-32	8	32	8	0.25-0.5	4	8	nd	nd	nd
	1705 (**)	8-16	32-64	8	32	8-16	0.25-0.5	4	8	nd	nd	nd
M. microti (3)	Ov254	≥64	nd	nd	nd	≥64	nd	4	2	nd	nd	nd
	1601	8	8	4	32	8	1	4-8	2	nd	nd	nd
	1608	≥64	nd	nd	nd	≥64	nd	4	2	nd	nd	nd
(*) Media for growing M. avium sp. paratuberculosis strains also included 2 mg/L Mycobactin J with OADC replacing ADC.
(**) Previously described in Scherr et al. 2015
MICs values are expressed in mg/L.
Figure 1A heat map and Figure 1B MIC distribution patterns are based on these data.
ABA: abamectin; DOR: doramectin; EMA: emamectin; EPR: eprinomectin; IVM: ivermectin; MBO: milbemycin oxime; MOX: moxidectin; SEL:selamectin; CLA: clarithromycin; AMK: amikacin; LZD: linezolid; nd: not determined.

## Sheet: Figure S1
Figure S1. In vitro Time Kill Assays of selamectin and ivermectin against different RGM and SGM species.
Clarithromycin was also included as internal control of activity. Compounds were tested at 8 mg/L and 80 mg/L.
SEL: selamectin, IVM: ivermectin
